# Supplementary material for: Systemic DNA Damage and Repair Activity Vary by Race in Breast Cancer Survivors
Source: Cancers (Basel). 2024 May 9;16(10):1807. doi: 10.3390/cancers16101807 (PMC11119753; doi:10.3390/cancers16101807)
Supplement: Supplementary file 1 [file cancers-16-01807-s001.zip]

Archive with 1 entries (1 files):
- cancers-2977021-supplementary.pdf
